# Supplementary material for: Metabolic Alterations in Preneoplastic Development Revealed by Untargeted Metabolomic Analysis
Source: Front Cell Dev Biol. 2021 Aug 3;9:684036. doi: 10.3389/fcell.2021.684036 (PMC8369915; doi:10.3389/fcell.2021.684036)
Supplement: Supplementary Data File 2 — Raw output file containing the annotated metabolites and their peak intensities in each sample. The ion species identified, accurate mass and CCS value in the database are also provided. [file Table_1.XLSX]

## Sheet: Features
Compound Name	Ion Species	Mass (DB)	CCS (DB)	PNC1 1	PNC1 2	PNC1 3	PNC2 1	PNC2 2	PNC2 3	PNC2 4	PNC2 5	PNC4 1	PNC4 2	WT1 1	WT1 2	WT1 3	WT2 1	WT2 2	WT2 3	WT2 4	WT2 5	WT4 1	WT4 2
(S)-Adenosyl-L-methionine	(M+H)+	398.137	185.6	253418	241025	440159	400440	184470	430323	317473	212088	380245	236359	142619	237237	375383	393973	256387	237880	455316	358698	229446	343073
1,2-Didecanoyl-sn-glycero-3-phosphoethanolamine	(M+Na)+	523.327		542244	598448	542738	224818	209167	257159	197144	155924	237921	212541	257358	435930	635876	261011	0.001	187520	0.001	247146	267423	259756
1,2-Dioctanoyl-sn-glycero-3-phosphoethanolamine	(M+Na)+	467.265		613084	665841	658733	343617	317197	378150	301947	271220	317161	327562	328114	559023	669173	341858	247728	217476	216529	344294	351495	318549
1,2-Dipalmitoyl-sn-glycero-3-phosphocholine	(M+H)+	733.562	284.6	27826380	40623750	23998800	21187630	47456080	46549380	49209450	35933980	29363890	23602330	8382560	8977217	57413570	21672700	19171260	6487486	21655870	44813570	18040450	49161580
1,2-Distearoyl-sn-glycero-3-phosphocholine	(M+Na)+	789.625	298.6	2438810	2814115	0.001	0.001	0.001	2633586	3500109	0.001	3004635	0.001	0.001	0.001	2826629	0.001	2040724	0.001	2051786	3159282	1965679	3284377
1,2-Distearoyl-sn-glycero-3-phosphoethanolamine	(M+H)+	747.578	286.1	2852058	2151415	1719465	1562182	1884253	0.001	0.001	0.001	1513251	0.001	0.001	226048	2976086	0.001	978516	1419878	1394006	1001695	1710981	0.001
10-Hydroxydecanoate	(M-H)-	188.141		117342	0.001	0.001	116130	0.001	0.001	105461	0.001	90027.5	74739.2	0.001	0.001	102562	110563	106447	105304	127419	104102	0.001	94316.6
1-Stearoyl-2-oleoyl-sn-glycero-3-phosphoethanolamine	(M+H)+	745.562		0.001	6271048	5483281	98802.5	8140685	0.001	0.001	0.001	7225159	7697751	781117	0.001	106399	7169409	6350875	767203	0.001	7355623	0.001	0.001
2,5-Dihydrobenzoate	(M-H)-	154.027	125	56057.6	0.001	0.001	71441.3	0.001	0.001	53720	0.001	0.001	0.001	0.001	57481.7	61213.6	66284	0.001	68829	0.001	0.001	53809.4	0.001
2-Amino-2-methylpropanoate	(M-H)-	103.063	129	944917	977642	999008	951273	761057	961686	835657	854539	871587	802199	911603	1059529	989705	957627	946282	907364	873425	921051	964828	876568
2-Hydroxy-4-(methylthio)butanoate	(M+NH4)+	150.035		359270	299473	232081	1166104	1867887	1403887	334526	378760	1376310	0.001	2035286	0.001	1214784	1134295	348344	1001138	1363627	299126	0.001	1545138
3,4-Dihydroxybenzoate	(M-H)-	154.027		393743	347786	374631	397883	363450	453806	338860	362031	325792	318402	336527	363905	0.001	415414	410612	414750	364864	383494	339973	378055
3-Dehydroshikimate	(M-H)-	172.037		3923680	3726865	3682526	4060304	3755604	4427283	3433375	3651425	3268118	3317908	3369239	3765647	3818945	4113914	4154154	3970936	3673274	3757316	3472700	3585908
3-Deoxy-2-keto-6-phosphogluconic Acid	(M+NH4)+	258.014		52108240	54797120	58496630	67567630	55114270	69964840	51491050	51763800	50750350	49286620	43243260	56886260	60313690	75551460	67487420	60759680	54892220	63418480	50034850	55503760
3-Methyladenine	(M+H)+	149.07	126.5	2162527	1697068	2156078	1951782	2221253	2817023	2096575	1655606	3277854	2022909	2026810	1974978	1996885	2247375	2075038	2283824	2079080	1831679	2119938	1854267
3-Nitro-L-tyrosine	(M+CH3COO)-	226.059		1185675	1146633	1154179	1159485	1212896	1178176	1101551	1227049	720153	690906	1269756	1350819	1328434	1557687	1511460	1481557	1518886	1467717	894155	899235
4,6-Dioxoheptanoic Acid	(M+NH4)+	158.058		110700	109230	121512	120954	123490	124968	106186	0.001	88292.4	88206.3	118468	125066	107898	126702	0.001	116793	112124	115165	0.001	86378.6
4-Guanidinobutanoate	(M+Na)+	145.085		307292	558287	441338	515120	1244846	0.001	0.001	1199694	0.001	1216399	769441	768055	328767	673851	0.001	865450	647165	683997	632297	1005012
4-Hydroxybenzoate	(M-H)-	122.037		822805	896614	891196	564612	651220	754563	1010549	915745	896917	700224	1191277	1017752	598877	436599	435845	251210	527110	677460	1028273	739026
5-Hydroxyindoleacetate	(M-H)-	191.058		185438	81780	80631.6	156338	113616	51801.8	98747.4	77069.5	78492.4	96191.8	38440.6	0.001	134504	131075	165789	208206	164015	116601	61024.1	89182
5-Methylcytidine	(M+H)+	257.101	156.5	62385670	57153210	51192850	44578590	35615790	39408490	27523500	30548390	28966430	30992500	34030350	39521490	35007150	24756940	30086450	22930590	24459700	20659820	22124080	21784150
5-Methylcytosine	(M+H)+	125.059		0.001	416075	466379	464023	0.001	466930	382287	487156	0.001	436877	447450	531772	538047	548346	415475	507358	0.001	507963	0.001	569014
Adenosine-3',5'-Diphosphate	(M-H)-	427.029	184.3	674639	652937	704263	710608	642573	988231	666830	494817	657124	657408	0.001	0.001	579469	755133	729708	574861	644265	566120	706656	690781
Adenosine-5'-diphosphate (From Bacterial Source)	(M-H)-	427.029		0.001	0.001	0.001	7673.2	17628.6	0.001	66849.5	75434.7	33039.9	79526.4	0.001	0.001	0.001	117365	38125.6	19153.3	0.001	0.001	34445.3	0.001
Adenosine-5'-monophosphate	(M+H)+	347.063	171.5	393317	455304	561618	376478	376034	499401	400980	394002	166103	87774.9	283400	294818	119337	473406	322046	223241	391880	61851.3	355789	271532
Adenosine-5'-triphosphate	(M-H)-	506.996	188.3	17959720	18273970	17448070	18307090	18798340	19141130	17398390	20079130	18435880	18951080	20975490	19987390	21280460	20278280	22300530	21536540	19187880	21067900	19824860	18725860
Adipate	(M-H)-	146.058		158926	168419	150621	0.001	0.001	187690	152790	0.001	0.001	145030	136853	0.001	0.001	0.001	0.001	0.001	154831	162594	145489	0.001
Adrenic Acid	(M-H)-	328.24	190.3	795906	326562	0.001	0.001	358243	499166	694928	0.001	0.001	0.001	0.001	0.001	0.001	0.001	0.001	0.001	0.001	896364	0.001	0.001
Astilbin	(M-H)-	450.116		0.001	0.001	58378.3	0.001	0.001	370900	0.001	0.001	147146	0.001	0.001	0.001	0.001	228070	311319	163611	286247	427799	124710	0.001
Atrazine	(M+Na)+	215.094		0.001	417470	199083	190552	466062	387296	338627	447816	0.001	0.001	342189	0.001	0.001	0.001	478964	0.001	322684	393456	365139	91043.3
beta-Glycerophosphate	(M-H)-	172.014	126.5	324749	312814	350095	248297	260318	293494	0.001	243995	0.001	0.001	248968	214234	242366	0.001	0.001	0.001	55904.3	0.001	0.001	201004
Betaine	(M+H)+	117.079	121.1	100645500	89959420	88565360	96873360	95026060	89825940	85647400	86691060	82807740	88140760	86087490	89785720	91212180	92043390	92479030	100154600	91256910	88510380	86166530	87369100
beta-Nicotinamide Adenine Dinucleotide	(M+H)+	663.109	227.7	1528884	1576561	1449641	1636878	1729265	1755223	1401600	1708771	1057325	1516070	1501428	1448408	1365961	1635273	1842690	1704611	1678882	1525067	1408841	1420455
beta-Pseudouridine	(M-H)-	244.07	150.3	1645116	1540549	1742907	1527520	1535088	1749341	1080418	1346948	1026085	1238154	1220357	1031999	1124898	1420216	1180428	1072666	984117	783793	979063	1044373
Carnitine (18:1/delta9-cis)	(M+H)+	425.351	217.3	1535972	558037	361564	1132889	703909	1041574	604940	371646	459612	615562	133108	94308.4	1116881	1189984	1390858	1916983	1821215	806369	336574	611433
Cer 42:02	(M+H)+	647.622	278.96	0.001	0.001	0.001	0.001	13470.5	0.001	76202.7	16193.6	0.001	0.001	0.001	0.001	18447.5	8733.24	20717.9	86067.7	35117.4	0.001	0.001	0.001
Cinnamic Acid	(M-H)-	148.052		1126277	1035361	1072135	1154551	938413	1363335	1014195	963670	653745	652152	0.001	930074	1029231	916002	1041219	1009254	959938	1024399	674716	653620
Citramalic Acid	(M-H)-	148.037		0.001	200260	166910	218114	183732	223102	0.001	206698	0.001	138673	188916	186523	189615	149318	203637	196294	187612	146668	175325	166126
Citrulline	(M+Na)+	175.096		3094291	3214053	3012497	3312209	3275703	3391228	3047185	3389372	2745575	3130742	3007601	3321507	3139548	3511534	3539917	3153262	3080871	3325997	3086335	3214413
Coronene	(M+Na)+	300.094		646880	574616	450756	408610	258541	0.001	0.001	0.001	439163	228681	266705	0.001	649068	463892	356330	169820	175308	132102	0.001	343241
Cortisol	(M+CH3COO)-	362.209		0.001	0.001	0.001	0.001	27913.4	0.001	30000.3	28528.5	0.001	25182.5	17447.5	0.001	0.001	0.001	37809.3	35298	27031.7	0.001	31283.8	0.001
Cortisone	(M+H)+	360.194		0.001	0.001	0.001	0.001	0.001	0.001	0.001	0.001	173522	0.001	0.001	121330	162973	163374	0.001	0.001	180680	180127	0.001	122065
Creatine	(M+H)+	131.07	126	703730	815555	756707	760237	623523	814644	714296	688817	815258	644791	679706	766245	664368	716304	682297	670980	827225	691561	763904	723651
Creatine Phosphate	(M+H)+	211.036	144.8	697014	494125	643659	720138	444043	768167	379228	0.001	478366	0.001	0.001	530834	690128	761145	596301	0.001	687110	760195	451749	530445
Cs(CsI)3				0.001	0.001	0.001	0.001	0.001	32016.7	95407.1	94361.3	0.001	54373.3	85986.9	78326.7	0.001	14220.9	0.001	0.001	0.001	0.001	0.001	0.001
Cytidine	(M+CH3COO)-	243.085		70013	62762.8	81911.6	0.001	65739.9	110196	0.001	65712	55748.6	52992.8	58072.9	0.001	73114.1	0.001	96446.6	0.001	0.001	0.001	68590.3	62774.6
Cytidine Diphosphate Ethanolamine	(M-H)-	446.06	188.1	0.001	0.001	46179.3	22933.4	0.001	0.001	0.001	0.001	46871.5	0.001	0.001	0.001	0.001	0.001	0.001	0.001	0.001	0.001	0.001	0.001
Cytidine-5'-diphosphocholine	(M+H)+	488.107	197.6	261692	243582	280876	166723	152436	200796	136839	158100	162453	156218	152233	0.001	117235	148241	0.001	89170.8	106714	0.001	152992	142245
D-(+)-Gluconolactone	(M-H)-	178.048		0.001	166238	158362	180219	164718	210075	165881	0.001	0.001	219832	122740	166180	0.001	0.001	184330	186106	0.001	177286	0.001	236385
D-(+)-Malate	(M-H)-	134.022	116.3	4316908	4531768	4570870	3891348	3850873	4422452	3897595	4071347	3550602	3735811	3786240	3503170	3720401	4121188	3861880	3546080	3597315	3226750	3588414	3649905
d7-DG (15:0/18:1)	(M+Na)+	587.551	259	34754.3	0.001	0.001	0.001	0.001	0.001	31852.7	0.001	0.001	14240.6	0.001	0.001	31253.5	0.001	0.001	0.001	57846	0.001	0.001	0.001
D-Desthiobin	(M+H)+	214.132		60201.1	63120.9	58018.6	0.001	0.001	56940.2	0.001	54359.6	0.001	59360	0.001	0.001	65737.2	46433.1	0.001	0.001	55586.9	0.001	0.001	61440.4
Dehydro-L-(+)-ascorbic Acid Monomer	(M-H)-	174.016	128.2	1770853	1736742	1634983	1856554	1894614	1924205	1649563	1725415	1391163	1412218	1576153	1437415	1543872	1806110	1784441	1874828	1549448	1516087	1288808	1215164
Deoxyadenosine Triphosphate	(M+NH4)+	491.001		64556.3	57492.5	64873.6	74052.7	65408.7	64754.6	62573.1	0.001	88993.9	51047.4	59765.6	72543.5	83315.8	0.001	0.001	58938.8	81751.1	0.001	61128.6	66473.8
Deoxycarnitine	(M+H)+	145.11	129.7	356220	372776	373040	222402	234558	221454	234622	202381	150079	156968	346476	405852	419632	222802	198769	217243	208610	231486	163855	160656
Deoxyguanosine	(M+NH4)+	267.097		0.001	153866	151088	0.001	0.001	0.001	0.001	0.001	0.001	0.001	242444	175964	0.001	0.001	0.001	0.001	0.001	0.001	0.001	0.001
D-Gluconate	(M-H)-	196.058	132.6	498983	432862	568238	162517	389877	487188	0.001	0.001	431638	475308	0.001	0.001	422047	438195	0.001	423456	0.001	388791	451838	449015
D-Glucose-6-phosphate	(M-H)-	260.03	146.7	0.001	220990	238334	0.001	0.001	249366	0.001	0.001	0.001	213634	298574	284615	0.001	0.001	0.001	0.001	62721.1	0.001	217034	0.001
D-Glycerate	(M+CH3COO)-	106.027		180684	181124	170852	212580	173812	220416	171645	0.001	186452	0.001	165708	0.001	201256	159510	0.001	171091	0.001	185186	177134	0.001
Diethyl Pthalate	(M-H)-	222.089		0.001	610879	801095	1296831	682137	1064508	0.001	1027718	360967	702723	234320	394118	1307626	737452	1090796	1728202	2042910	1213547	336666	657508
Dihomo-gamma-linolenic Acid	(M-H)-	306.256		366691	0.001	0.001	285286	144700	245726	288050	105817	137889	0.001	0.001	0.001	385923	409789	468293	424761	465007	359573	0.001	193256
Dihydrobiopterin	(M+H)+	239.102	154.2	195952	0.001	261526	247167	0.001	0.001	0.001	0.001	0.001	0.001	0.001	229074	0.001	196986	0.001	0.001	0.001	0.001	0.001	0.001
Diuron	(M+NH4)+	232.017		6121531	5884805	4605938	5411615	4626016	5370257	5376847	4907513	12761440	5453153	4506679	964530	989892	817314	5317715	5287865	5997923	5601771	4975698	5018060
Docosahexaenoic Acid	(M-H)-	328.24		13390990	5146379	3658074	13150730	6510776	9937511	13001740	4323468	6952957	5683542	450511	459900	11417300	16416050	18392620	18709900	18881860	12448940	3784574	9575806
D-Sedoheptulose	(M+CH3COO)-	210.074		250764	246364	227596	289906	247477	302674	243576	245511	273939	265066	169624	200311	218687	237039	257720	220873	241909	210286	240992	258280
D-Tryptophan	(M-H)-	204.09	151.7	730319	501828	583494	911247	568763	774873	508739	544330	503571	466292	416062	515690	617697	875960	931733	778004	703287	693449	573077	585657
Eicosadienoic Acid (20:2)	(M-H)-	308.272	181.8	268287	0.001	0.001	193187	0.001	111075	138191	55574	0.001	0.001	0.001	0.001	239010	270061	299639	291988	318716	211614	0.001	180320
Eicosanoic Acid (20:0)	(M-H)-	312.303		312904	184623	178397	295725	188188	0.001	0.001	0.001	0.001	179069	0.001	0.001	231339	272468	347766	303861	363763	224573	71396.6	154238
Epinephrine	(M+H)+	183.089		161494	226351	0.001	364297	409582	411099	344996	408828	175557	222251	225568	261902	169964	407665	413673	323811	333432	367402	264132	257358
Fructose-1-phosphate	(M-H)-	260.03	146.3	412191	436230	428365	345905	346036	362448	292424	353689	325362	378625	410536	372481	330083	336909	369845	333099	301631	299277	414415	366020
Fructose-6-phosphate	(M-H)-	260.03	144.3	1165272	1013225	1084714	929078	758907	739662	985691	1015906	1052862	839535	1081345	1023033	1076650	936082	614244	214495	325042	795744	1021796	1124152
FWGK (Tryptic Peptide)	(M+CH3COO)-	536.275		154346	220985	272202	0.001	0.001	0.001	0.001	0.001	208385	193740	176144	250349	155463	0.001	0.001	0.001	0.001	0.001	299734	204173
Geranyl Diphosphate	(M+Na)+	314.068		0.001	72894.4	134614	41794.4	0.001	39812.7	0.001	12408.5	228396	0.001	201252	326078	0.001	0.001	0.001	0.001	8375.97	0.001	0.001	0.001
Glutamine	(M-H)-	146.069	127.7	631491	554886	570319	784746	678575	806476	645444	687332	543389	553503	567828	606607	634170	632721	696607	690346	628880	724301	638356	726327
Glutathione (Reduced)	(M-H)-	307.084	162.8	6856487	6401593	6822124	7577626	6113429	7571966	6820766	6999678	5219647	5164531	5569176	6937161	6871870	6100823	6651522	6411268	5869307	5942226	5254761	5524086
Guanine	(M+H)+	151.049	131	0.001	154626	0.001	0.001	0.001	147151	0.001	134215	0.001	0.001	130788	173744	130855	151437	150434	123918	0.001	0.001	135734	150602
Guanosine	(M-H)-	283.092		0.001	10791.2	0.001	0.001	16590.9	0.001	0.001	0.001	19988.8	0.001	0.001	0.001	0.001	0.001	0.001	0.001	27906.7	0.001	0.001	21241.2
Guanosine Diphosphate	(M-H)-	443.024	182.5	167146	209776	218349	0.001	177095	236499	184676	215064	158679	144678	166899	184300	134980	200985	147482	129048	150538	0.001	184210	145540
Guanosine Diphosphate Mannose	(M-H)-	605.077	208.8	162681	151254	154880	156402	137598	182788	120428	130034	131989	134589	139095	140709	131043	169966	159465	139647	125752	135735	157361	137678
Guanosine Triphosphate	(M-H)-	522.991	193.4	1658706	2306626	2083484	2122290	1805285	2514643	2026442	2227700	1941111	1777673	2026100	2355334	2115686	1817564	1969183	1496998	1641919	2144542	2042084	1759730
Guanosine-5'-monophosphate	(M+CH3COO)-	363.058		381658	296510	370680	175830	199371	519819	442684	127886	184173	227007	208622	207969	375737	133587	155876	387736	116833	409793	123946	172638
Heptadecanoic Acid (17:0)	(M-H)-	270.256	172.8	877607	503657	435671	826762	442128	603153	510929	302267	495648	364121	60478.1	74429.3	825732	924265	991045	858145	944881	746990	311799	571722
Hippurate	(M-H)-	179.058	142.4	4167529	3668473	3692437	899193	901958	2620644	1888099	764801	577365	600774	3216611	3424617	3865242	985134	927053	1892905	695877	1971717	672072	516940
Histamine	(M-H)-	111.08		2551168	2398713	2442963	2647979	2368252	2700442	2256473	2258551	2150650	2121585	2144551	2443634	2449856	2658725	2719260	2652610	2664550	2633971	2302887	2294088
Hydroxyphenyllactate	(M-H)-	182.058	142.2	107786	107104	0.001	155860	145744	183230	163959	164734	0.001	86273.7	104896	115620	116151	118157	0.001	136476	102146	155293	79064.1	0.001
Hypoxanthine	(M+H)+	136.038		42686610	42024440	41616740	40114560	40475680	40961600	36683420	40148940	22108690	39974160	43995040	42203630	35513950	42404280	42460390	41412440	39017240	35685960	38699940	39309820
Indeno(1,2,3-cd)pyrene	(M-H)-	276.094		0.001	0.001	0.001	0.001	0.001	0.001	0.001	0.001	0.001	0.001	0.001	0.001	0.001	108192	115957	0.001	90588.1	0.001	0.001	0.001
Indole-3-acetate	(M+CH3COO)-	175.063		0.001	0.001	0.001	0.001	0.001	0.001	0.001	0.001	0.001	0.001	0.001	0.001	0.001	231658	198809	189572	0.001	0.001	0.001	0.001
Indole-3-ethanol	(M+Na)+	161.084		2982290	2999537	2617847	3104919	2966171	3308489	2554760	3044052	2448939	2554324	2805279	2758776	2823791	2364832	2868414	2874114	2348421	2623416	2374809	2506398
Indole-3-methyl Acetate	(M+H)+	189.079		0.001	0.001	0.001	0.001	0.001	83170.9	88674.9	0.001	52806.5	62140.6	0.001	128716	88916.3	8838.93	0.001	46909.8	0.001	80632.6	23269	10617.3
Inosine	(M-H)-	268.081		272010	268143	264901	283875	250429	260321	198895	216426	198768	212164	238542	205118	202662	205017	231639	246137	254546	211242	209626	217697
Inosine-5'-monophosphate	(M-H)-	348.047	171.4	192455	179984	244784	87559	95616.7	109039	86132.5	0.001	92104.9	101391	137111	95074.7	81283.7	102414	72401.1	0.001	66100.9	0.001	124404	104830
Isocitrate	(M-H)-	192.027	127.3	52330890	52391080	51280760	58399010	52684950	56644370	46466290	51820310	41016860	45021420	47659670	47765680	47269420	52350320	54412580	52533140	50283030	50418780	42651200	42427070
Isoliquiritigenin	(M+NH4)+	256.074		284074	249722	0.001	661889	629910	791951	594466	557484	269303	245827	206589	264178	227425	697933	701298	649918	580638	605006	257753	300583
Itaconate	(M-H)-	130.027		677770	668506	618962	743221	628421	781455	630653	621373	569824	557189	563068	593594	648397	676517	727518	706023	579885	658027	605227	658817
L-alpha-Aminoadipate	(M-H)-	161.069	130.8	83092.6	134893	0.001	146926	152423	142869	116429	0.001	116531	84519.3	132348	156815	131824	0.001	0.001	0.001	0.001	126539	161580	130954
L-Arginine	(M+H)+	174.112		0.001	0.001	2982720	4088558	3437152	4785735	0.001	0.001	6276441	0.001	2231705	3185188	2879324	3860404	0.001	3532921	4733360	1863477	0.001	1991441
L-Ascorbic Acid	(M-H)-	176.032	127.9	15329220	16455070	15794390	16130480	16127270	14841970	15123810	1120584	11459540	12928830	16115040	18217160	15524180	14290560	2409077	14817590	12130510	17387570	769251	12621520
L-Aspartic Acid	(M-H)-	133.037		304657	387532	367980	530703	566661	594566	568526	508387	522241	584527	280298	275719	261473	529445	420618	459448	539997	447324	374626	459286
Lauroyl-L-carnitine	(M+H)+	343.272	199.5	45571.7	0.001	21080.2	56219.4	0.001	65658.7	50399	28458.5	0.001	29204.5	0.001	0.001	0.001	44565.3	0.001	62073.1	71498.3	0.001	0.001	23646.5
L-Carnitine	(M+H)+	161.105	132.9	6660953	6644461	6307112	6755999	6068036	6539758	5638245	5958878	4884639	5146678	6413589	7455879	7155809	6392903	6481467	6769820	6061119	6664787	5324828	5367484
L-Cystathionine	(M+Na)+	222.067	147.2	0.001	0.001	0.001	175537	65294.3	178373	135023	0.001	0.001	0.001	0.001	73567.8	0.001	114703	0.001	51765.4	141299	0.001	0.001	0.001
Leukotriene B4	(M+CH3COO)-	336.23		89137420	55958580	27315250	72830670	47652310	53667470	69233280	44556620	45901580	50283810	8102483	4954300	69025150	56878920	80922610	79287210	73019700	65710860	21092180	49769360
Leukotriene D4	(M+CH3COO)-	496.261		144644	198559	32966.3	319306	191921	138951	80045	94515.8	127394	195705	0.001	36461	124126	246550	317600	321205	278253	220895	103421	179884
LEYK (Tryptic Peptide)	(M+Na)+	551.295		0.001	0.001	0.001	0.001	15420.4	0.001	0.001	0.001	0.001	0.001	11817	0.001	9039.8	0.001	18563.5	7285.77	0.001	16213.7	0.001	0.001
L-Histidine	(M-H)-	155.07		5214710	4821145	4871736	5398740	4931628	5557477	4735536	4892731	4339901	4502421	4454917	4876958	5070284	5536738	5700985	5538737	5060626	5363726	4693890	4664506
Linalool	(M+Na)+	154.136		959273	1360919	1002768	0.001	0.001	0.001	0.001	0.001	1275575	961609	869062	838169	1267811	0.001	0.001	0.001	0.001	0.001	1270351	1371987
Linoleic Acid (18:2)	(M-H)-	280.24	174.6	3944431	2218976	1823500	3413862	1889394	2898094	3030490	1538424	2606995	2093158	240798	298201	3843915	4003710	4906865	4046048	4552601	3567168	1766142	3589777
Linolenic Acid	(M+NH4)+	278.225		0.001	229750	205008	0.001	0.001	0.001	0.001	0.001	0.001	0.001	0.001	0.001	0.001	0.001	0.001	0.001	0.001	0.001	0.001	0.001
Lipoamide	(2M+CH3COO)-	205.06		0.001	0.001	0.001	168987	238898	0.001	209750	0.001	0.001	0.001	0.001	0.001	0.001	0.001	331503	517282	0.001	0.001	0.001	234260
L-Lysine	(M-H)-	146.106		1442121	1575186	1495921	1360794	1427112	1638390	1140118	1458720	1089972	1201568	0.001	1079766	803341	722491	1126722	1017237	602659	863875	929535	1010100
L-Methionine	(M+CH3COO)-	149.051		962015	631134	571852	965237	613773	668385	472797	643288	409370	562844	480926	567869	991460	722494	711841	808567	734216	597346	374033	586119
Loganin	(M+Na)+	390.153		569949	649266	595471	300372	449216	403956	456845	550425	0.001	496771	774860	742339	381694	333708	400589	251758	204025	358614	471987	419210
L-Phenylalanine	(M+H)+	165.079		327291600	385785900	373404400	303935100	281701500	381954000	337110000	288383700	367674100	282380600	287093600	248591200	292247500	316628300	326842000	272236800	359976400	322391800	279298200	301441800
L-Proline	(M-H)-	115.063	125.1	51723.2	53605.5	0.001	43006.3	0.001	0.001	0.001	0.001	0.001	0.001	0.001	54745.4	56517.9	80821.4	81371	73466	57405.7	62339.9	45958.9	0.001
LR (Tryptic Peptide)	(M+H)+	287.196	172.1	1930607	1052198	1903822	2297385	925602	1779488	1871668	1242993	1606001	1016329	293272	1417476	1082783	2001399	1241368	893889	1818851	1030994	1481273	1697081
L-tert-Leucine	(M-H)-	131.095	130.5	2234343	2216572	2200743	2615375	2138020	2629905	1996026	2096138	1894390	1825113	2157673	2342891	2288308	2735993	2600281	2478209	2311216	2410450	2249847	2240070
L-Threonine	(M+NH4)+	119.058		0.001	0.001	0.001	0.001	1895567	0.001	0.001	1824550	1124128	0.001	1930462	0.001	0.001	0.001	0.001	0.001	0.001	0.001	0.001	0.001
L-Tryptophan	(M-H)-	204.09		0.001	74172.5	0.001	79714.1	67746.7	74345.3	60894.8	64316.1	73882.3	0.001	0.001	0.001	74707.9	0.001	90732.9	83247.4	102214	0.001	58998.6	60647.8
L-Tyrosine	(M-H)-	181.074	144.5	3031726	2936640	2989478	4001389	3160581	4402170	3132394	3175935	2901884	2695670	2553652	2747944	3047365	3474742	3441929	3471711	3124747	3529459	2371712	2704511
Lumazine	(M-H)-	164.033		263372	232519	0.001	240801	0.001	0.001	0.001	0.001	0.001	316392	0.001	0.001	0.001	0.001	0.001	0.001	0.001	0.001	0.001	0.001
L-Valine	(M-H)-	117.079	124.9	831119	724608	369388	730574	647892	489546	456878	614158	426339	534548	491512	576174	741339	900589	961174	982330	718068	802336	639775	677614
LysoPC (13:0)	(M+H)+	453.286		1830055	1662021	1023088	1409680	1432475	1861432	1111894	931410	864013	1364584	706614	708338	1352075	1752344	2073590	1313720	1279592	1407906	1432939	1782977
LysoPC (14:0/0:0)	(M+H)+	467.301	220.8	3324508	5823575	5214718	7238602	7506931	10062660	6505509	7258766	7283298	7126185	3374314	3649044	3837445	7342822	7909664	3621195	5640913	7680649	8433158	8455198
LysoPC (16:0)	(M+H)+	495.332	231.4	302700200	409167300	355093400	464274100	459754200	683365800	413433000	389829200	431392800	411715300	227316100	247963100	330267400	516917400	528061800	274129400	407348800	558099600	494015700	493151600
LysoPC (18:0)	(M+H)+	523.364	238.8	40760580	51088060	40608140	57488420	53345260	80078640	39901590	41299170	43402850	45548850	22526910	22184270	43879230	69680390	65502600	32985420	51548010	63177840	46801060	51217420
LysoPC (18:1)	(M+H)+	521.348	233.2	92072580	125830100	106885400	129516800	132962000	199888600	94003040	102954000	119193100	104485900	56898580	56815660	96381660	142158700	144118500	75009930	114088200	162832200	116851800	134502900
LysoPC (19:0)	(M+H)+	537.379	240.5	0.001	0.001	512026	568231	445852	779977	302470	0.001	610389	562132	0.001	272505	700861	733509	0.001	230670	347383	660807	617875	447120
LysoPC (20:0)	(M+H)+	551.395	247	990460	945844	951468	1033607	1020400	1627756	571588	461522	770754	696377	311788	242199	850858	1274855	1285188	352370	497355	1209510	1119934	1283986
LysoPC (24:0)	(M+H)+	607.458		0.001	0.001	0.001	53987.7	0.001	56264.6	0.001	0.001	0.001	0.001	0.001	0.001	0.001	96831.8	0.001	0.001	0.001	59078.9	0.001	59573.7
Lyxose	(M+H)+	150.053		0.001	0.001	87637.2	79683.3	0.001	0.001	0.001	0.001	0.001	0.001	0.001	0.001	0.001	0.001	0.001	92528.2	0.001	0.001	0.001	0.001
Maleate	(M-H)-	116.011		3506781	3668035	3452201	3499106	3446030	3212464	3358164	3469342	2513794	2827988	3558988	3837442	3409469	3264470	3366881	3210975	2731758	3695327	2805439	2851324
Mangiferin	(M+Na)+	422.085		179534	0.001	0.001	0.001	140458	0.001	178108	0.001	0.001	131488	0.001	181025	179604	211252	0.001	143665	168088	158738	0.001	168930
Mannose-6-phosphate	(M-H)-	260.03		776566	834994	797506	668747	642183	765640	548501	732632	621590	687162	686545	674691	567483	735200	667228	587751	535762	491328	832333	739538
Myricetin	(M+NH4)+	318.038		867770	972231	1068728	941533	806454	1157273	900910	861695	570202	518904	725764	935986	958984	959234	935072	743506	805601	891446	603914	622456
N-(3-Phenylpropionyl)-glycine	(M-H)-	207.089		28516440	14991260	9958700	12253010	7897226	13353710	10155820	4800474	1459742	1937466	3764493	4015013	25295950	9296270	8492552	9544183	10225260	6210771	787933	1803254
N,N,N-Trimethyllysine	(M+H)+	188.153	141.8	0.001	880027	958328	950737	831080	1102118	772944	0.001	969311	895382	0.001	843324	721668	718293	803832	612659	666598	819868	929358	935804
N,N-Dimethylglycine Ethyl Ester	(M+H)+	131.095		768125	567003	631051	557865	571782	560900	714808	428536	584705	502966	514337	863604	592383	697179	586485	536896	294473	565609	521502	519782
N,Nï¿½ï¿½?-Dimethyl-L-arginine	(M+H)+	202.143		0.001	3145948	3299872	3132722	1826614	3428405	2438423	1248152	2174294	1888909	2408235	2885887	2890643	1069136	2175106	1529039	2289876	2023201	1100838	2016002
N-Acetyl-D-mannosamine	(M+H)+	221.09		1164931	1391255	1429848	1199696	1178519	1424258	1382028	1503392	1142717	1009880	1311070	1452887	1098047	1049151	1159500	587233	985976	1252099	1054402	959998
N-Acetylglutamate	(M-H)-	189.064	137	523519	515822	559771	659776	553388	652693	521036	568046	502404	506306	529886	559066	589682	662479	690124	649826	664271	666497	562442	618692
N-Acetyl-L-aspartic Acid	(M+CH3COO)-	175.048		2570877	1928010	2028287	2868127	3073916	5293832	2816209	3363833	2580014	1820391	2501670	2802757	2282948	4145497	3749638	4474826	4112810	4012867	1938814	2838234
N-Acetylleucine	(M-H)-	173.105	140.7	100987	87650.3	71157.5	0.001	0.001	0.001	0.001	0.001	50569.9	0.001	0.001	45847.5	130983	0.001	0.001	0.001	0.001	0.001	86859.2	40081
N-Acetylmethionine	(M-H)-	191.062	142.7	0.001	130000	144766	153247	116981	146668	111653	128739	135435	141975	0.001	116738	132794	202370	189101	144847	153788	0.001	145327	152194
N-Acetylphenylalanine	(M+CH3COO)-	207.089		479378	270539	244521	360569	260763	358652	283783	253192	182321	215194	160783	162078	378451	344059	340753	366814	292522	330230	194940	246818
N-Acetyl-sulfamethoxazole	(M+H)+	295.063		66401220	62839700	60879580	58176720	47646290	53335300	35929870	40820760	41751160	40117610	44383700	50529040	46137580	37829350	41601830	32777130	31518850	30288460	33241820	30057280
N-alpha-Acetyl-L-asparagine	(M+CH3COO)-	174.064		235011	227818	231539	239956	207954	212763	223363	224704	249326	244008	192090	228990	224865	185064	210019	208734	205789	210750	269651	258226
N-alpha-Acetyllysine	(M-H)-	188.116	145.1	0.001	530182	516970	0.001	457442	440334	293176	418975	583986	683294	381682	419684	500831	423806	402761	379535	378180	384979	519308	577648
Nervonate	(M-H)-	366.35	197.3	104851	0.001	0.001	63089.1	0.001	0.001	0.001	0.001	0.001	0.001	0.001	0.001	74656.7	0.001	0.001	80859.9	84184.2	0.001	0.001	0.001
Nicotinamide	(M+H)+	122.048		754163	0.001	878814	0.001	0.001	0.001	0.001	0.001	0.001	0.001	278366	999653	826279	0.001	0.001	0.001	0.001	0.001	0.001	0.001
N-Methylaspartate	(M-H)-	147.053	124.5	4976802	4768955	4676818	4598850	4124301	4596610	4085217	4525623	4434843	4127473	4865856	5315578	4991228	4943716	4792217	4700750	4229300	4598241	4861798	4516662
Norvaline	(M-H)-	117.079		237518	275648	187207	241412	236427	239181	195559	230745	198704	26985.2	223528	233440	252170	263667	261881	270942	249528	279503	237074	237655
O-Acetylserine	(M-H)-	147.053		365171	289395	331764	329510	303307	325776	218640	310684	331312	310726	373315	416756	299647	368773	281724	342416	327777	321189	365460	242044
Oleic Acid (18:1)	(M-H)-	282.256	175.6	0.001	0.001	0.001	46955.2	0.001	0.001	111761	0.001	46165.7	0.001	0.001	0.001	71131.3	28093.8	0.001	0.001	0.001	0.001	0.001	0.001
omega-3-Arachidonic Acid	(M-H)-	304.24		263329	19758.1	71704.1	0.001	86008.1	0.001	253639	0.001	124706	65394.7	0.001	0.001	247082	305127	384359	349979	392254	0.001	62424.1	0.001
O-Phosphoethanolamine	(M-H)-	141.019		0.001	21336.9	30430.3	29057.1	25945.5	0.001	28266	0.001	0.001	25384.5	0.001	0.001	27424.3	33352.3	0.001	0.001	0.001	28471.2	0.001	27120.8
O-Succinyl-homoserine	(M+H)+	219.074	146.2	5728585	6461561	5762807	4420310	5675866	5698073	6278730	7073884	4570829	5144525	7462136	7194121	4461810	5034422	6197613	4821744	5723454	5497760	5987390	4848568
Oxoglutarate	(M+CH3COO)-	146.022		0.001	0.001	120126	137038	120991	196231	0.001	225174	116632	0.001	0.001	0.001	150834	216965	160231	170379	188830	149111	138166	134873
Oxoproline	(M-H)-	129.043	124.6	1709709	1705004	1767375	1600670	1457222	1660540	1464435	1579047	1561260	1553213	1772548	1859484	1810704	1753809	1777520	1684243	1601998	1621741	1730538	1673561
PA 35:01	(M+NH4)+	688.504		2492191	2133743	3315678	6563572	4998873	3558026	4913559	5080802	3997989	7606720	0.001	1043614	4137182	7825797	5054467	3359069	2825496	2880932	6513886	8103893
PA 35:02	(M+NH4)+	686.489		256183	0.001	282913	0.001	0.001	30917.2	214120	381637	0.001	0.001	81299.7	0.001	64522.5	17850.2	77229.7	271031	128725	495390	235296	417878
Palmitate	(M-H)-	256.24	168.7	51209470	45545210	50101010	46962170	42422590	50425340	32533030	23089490	40761160	40874420	6278249	5954274	35749150	56769880	58503760	47707030	54056650	41073210	28795180	31409490
Palmitoleic Acid (16:1)	(M-H)-	254.225	167.3	633546	398443	367088	851975	599980	1101210	945020	538384	469465	361101	0.001	0.001	667642	1258923	1304936	1166807	1104822	1051322	354756	654434
Palmitoylcarnitine	(M+H)+	399.335	213.8	1592928	674590	409413	1976670	1197881	1914305	1314029	720169	642095	879782	217013	196071	1305241	2016727	2497563	3213638	3159146	1496921	578356	839692
Pantothenate	(M-H)-	219.111	146.6	3191891	3234662	3186622	6578792	6392037	7735721	5337169	6064816	2640224	2756535	2845666	3373065	3561469	7551319	8026198	7093941	6486418	6853050	3528134	3640905
Paullinic Acid (20:1)	(M-H)-	310.287	183.3	750606	327336	233356	613088	254574	242260	280745	156706	418636	333997	0.001	0.001	771553	639175	762930	772145	866541	547127	192524	555535
PC (16:1/16:1) (del9-cis)	(M+H)+	729.531	278.4	880620	1975327	857400	1769007	2145866	757952	863505	1488456	1356929	1108447	340391	15300.8	2764559	2115002	1036076	618628	746781	0.001	1787120	2398790
PC (18:1(9Z)/16:0)	(M+H)+	759.578	287.9	233059100	193288600	169776100	217025300	166111900	252428400	170849300	133005800	229420200	9956097	28587230	30219440	193815400	94722790	245331200	604035700	197287700	5919794	18951220	308292400
PC (18:1/18:1) (del9-trans)	(M+H)+	785.593	293.3	15447600	29967440	0.001	7114624	555744	26004100	38027070	0.001	399026	46049960	3290565	215967	53380560	34664990	6561416	4537932	21381940	33548350	0.001	587892
PC 32:01	(M+Na)+	731.547	280.3	669833	0.001	0.001	0.001	0.001	0.001	555360	0.001	0.001	704376	0.001	244168	693083	0.001	0.001	0.001	0.001	0.001	0.001	0.001
PC 34:00	(M+Na)+	761.593		1381176	232100	1313251	5072524	639658	4962345	660826	198248	0.001	1310496	23264	16224.5	826837	6883977	14880290	55253980	21865210	448676	0.001	797603
PC 34:02	(M+Na)+	757.562	284.2	21503010	24568600	23662150	25707760	42478350	30148800	41427210	30109710	5670420	36890130	0.001	10285470	44902970	35814980	28772510	124059100	26683890	44519030	18770380	1098929
PC 34:03	(M+Na)+	755.547	283.1	2786892	3375682	2758561	596479	5434550	0.001	2955292	0.001	4569792	2558220	574713	0.001	3771009	5129013	3670203	0.001	568551	5066336	3219858	2668051
PC 36:01	(M+H)+	787.609		10160690	14137380	13603130	17057950	24329430	19459770	32885230	20875980	15867170	24786260	1637443	1508085	17127880	13744430	15678960	12515170	15835420	22249360	12231130	19030990
PC 36:02	(M+Na)+	785.593	289.8	0.001	52699	0.001	0.001	1515966	0.001	0.001	0.001	379665	2020272	0.001	0.001	0.001	0.001	0.001	0.001	0.001	0.001	353128	0.001
PC 36:04	(M+Na)+	781.562	286.2	630922	0.001	0.001	488877	0.001	10357.6	46107.9	0.001	25146.3	0.001	0.001	0.001	445060	119372	346322	0.001	528655	53875.9	0.001	61015.1
PC 36:05	(M+H)+	781.562		8670909	26941350	10797280	9527316	37962700	11284210	34610410	25689940	28436440	37700670	2188908	2682534	45911870	26438260	22455300	1819200	21684210	29172470	9836240	32940260
PC 38:02	(M+Na)+	813.625		4177722	531099	4756127	236596	531275	0.001	6661448	0.001	2179388	347730	107197	446088	4609340	2961158	478729	205229	3516864	3642179	1298142	632540
PC 38:03	(M+H)+	811.609		618317	0.001	0.001	0.001	0.001	0.001	571060	0.001	0.001	1194681	0.001	0.001	1177496	528763	1017804	352317	482069	0.001	6715.72	0.001
PC 38:04	(M+Na)+	809.593		20386880	50485020	43324680	20113250	60783550	38863870	20394660	43948610	67190220	10084660	5770252	6700733	25962180	42780860	19575900	14448540	17179830	54625600	36282800	62031130
PC 38:05	(M+H)+	807.578		26637090	8565519	0.001	34492290	49670460	3432814	16191660	0.001	0.001	257234	0.001	3259965	47288180	42396	13693710	3046868	31419670	6270183	0.001	36335330
PC 38:06	(M+H)+	805.562		207067500	243678400	231422000	185237000	416139200	309827600	364352000	294964800	345905300	337339300	36046500	43402390	381056500	225494800	220573800	711077100	254105200	344646900	239785400	403482600
PC 40:04	(M+Na)+	837.625		1433489	1990696	1928964	1321135	1590052	1595188	1548659	2312143	3158773	4175297	135870	127492	1615987	888874	1175405	1136949	1173501	2310477	1771134	3186084
PC 40:05	(M+Na)+	835.609		581850	1556163	1435465	763745	0.001	1106472	929989	1344217	2128081	1353988	0.001	0.001	1060884	626040	579660	0.001	704252	1576227	1174624	1982540
PC 40:06	(M+H)+	833.593		14845730	27740840	26033610	19400280	40981900	33146540	22631410	38796780	33753310	17814960	3048680	3217621	17536270	15835840	18406850	15241740	18202170	41638130	24498070	39049920
PE (O-36:04)	(M+Na)+	725.536		198053	409566	419442	585073	1167011	0.001	0.001	0.001	1086255	325192	49264.2	79231	888910	933062	629938	732611	1250348	671309	0.001	1306032
PE (O-38:06)	(M+Na)+	749.536		401939	0.001	0.001	353324	51757.8	100830	56404.4	394962	275813	52016.1	480075	602876	277274	524606	282181	449667	301707	66147.3	0.001	35505.9
PE 35:01	(M+H)+	731.547		12667890	22304770	17308520	14614580	33552640	32857210	29581600	21803110	13100170	0.001	3869057	4635240	39247080	19261730	16123690	933294	13803000	33071510	20536030	30578850
PE 35:02	(M+Na)+	729.531	276.7	47751.2	0.001	193978	47942.2	0.001	278664	141193	213450	30648.8	101850	9184.65	57338.2	0.001	265852	229349	58743.3	37632.9	299541	214116	0.001
PE 36:00	(M+H)+	747.578		31636.8	0.001	0.001	91961.6	94439.8	0.001	0.001	0.001	0.001	594539	284330	0.001	0.001	144006	937213	106124	147421	0.001	55881.6	154293
PE 36:03	(M+H)+	741.531		0.001	0.001	123961	233530	0.001	0.001	0.001	0.001	0.001	171634	0.001	0.001	0.001	0.001	0.001	0.001	0.001	132280	131411	0.001
PE 36:05	(M+H)+	737.5		0.001	0.001	0.001	26362.1	0.001	0.001	0.001	24303.8	0.001	0.001	0.001	0.001	0.001	12611.4	0.001	42335.3	32743.7	0.001	0.001	0.001
PE 37:02	(M+H)+	757.562		27501910	40725760	34312700	36084110	2241309	33622120	40652750	574060	40117100	64409400	0.001	0.001	66651330	33462260	31084950	8259327	28560360	40954670	30627670	60851620
PE 37:03	(M+H)+	755.547		185855	9951805	7712336	11148230	14367510	11801500	11426170	9377103	10255520	12285910	42184.5	2037608	15093360	11646450	4734369	864829	4656683	5122537	7303927	11463180
PE 38:02	(M+H)+	771.578		0.001	0.001	2834652	2199041	2971683	0.001	0.001	2255305	0.001	0.001	448814	539748	3956256	0.001	0.001	681136	0.001	2712650	2291573	0.001
PE 38:06	(M-H)-	763.515	274.7	592165	85793.8	1271176	651395	320232	71271.3	57284.1	252268	124586	275389	230186	252676	382442	438249	574564	964004	895683	442032	58266.3	297725
PE 40:06	(M-H)-	791.547	280.5	300936	30797.2	35885.4	308750	138776	0.001	0.001	151185	42446.1	135836	0.001	0.001	190722	105226	258036	184253	431938	242644	0.001	164011
PE 40:07	(M-H)-	789.531		159045	0.001	0.001	105396	58665.3	0.001	0.001	0.001	0.001	75375.8	0.001	0.001	0.001	65909	99505.5	161531	172710	79962.3	0.001	69318.6
Pentadecanoic Acid (15:0)	(M-H)-	242.225		196382	176830	164187	209165	215685	318894	199103	159632	194678	148773	0.001	0.001	200566	257854	256619	182718	202593	187291	123332	183281
Petroselinate	(M-H)-	282.256	175.5	15554360	8714990	7736209	16035230	9406623	12573030	11689830	6697467	9455142	8598684	1053739	1247861	14406420	19385210	21921740	19166860	21370820	16643190	6318800	12392100
Phosphocholine	(M+NH4)+	184.074		215087	328000	325594	524383	570126	628551	482581	555420	297799	340838	308214	373601	255574	600191	590145	442452	485608	524501	364558	337643
Phosphocreatine	(M-H)-	211.036		254048	231276	230614	279819	247504	260146	231410	214730	0.001	223173	216395	233839	279004	278606	274026	253256	255611	298644	0.001	261766
Platelet-activating Factor	(M+Na)+	523.364		3036517	2550066	3312915	4348752	4458512	6533597	2932507	3482079	2959521	2589623	1637856	1567378	15990.2	5293163	5165187	0.001	3748320	5198893	2745011	101184
Poly-(glycine)5	(M-H)-	303.118		120200	0.001	110728	0.001	0.001	44793.4	0.001	0.001	0.001	64447.5	35215.8	69299.7	120728	43829.5	56141	0.001	0.001	0.001	0.001	0.001
Poly-DL-(alanine)4	(M+NH4)+	302.159		87983.8	246937	286014	0.001	182790	248592	212163	254559	260907	177264	364645	375803	0.001	0.001	0.001	66764.7	0.001	119848	378280	225293
PS 34:01	(M+H)+	761.521		642827	227794	153562	598443	380336	0.001	26157.4	59950.4	107101	579290	0.001	0.001	516664	456616	513021	384104	685054	358294	0.001	450961
PS 36:00	(M+H)+	791.568		640644	107622	67538.2	485081	185917	205775	143516	0.001	155384	0.001	0.001	0.001	550662	385340	473525	548250	537670	255558	65506.2	284112
PS 36:01	(M+H)+	789.552	285.6	528032	95181.7	28293.6	447491	160232	182981	135031	0.001	52729	239174	0.001	0.001	261831	183567	301670	320802	201553	162772	0.001	240164
PS 36:02	(M+H)+	787.536	283.1	270633	15770.8	0.001	163744	134333	0.001	102040	0.001	0.001	140927	0.001	0.001	49548.7	0.001	186267	145957	0.001	0.001	0.001	162649
PS 38:01	(M-H)-	817.583		1168838	72441.2	0.001	288908	176201	0.001	0.001	76710.9	86841.8	219057	0.001	0.001	285235	231948	1217064	411897	325433	154143	0.001	169806
PS 38:03	(M+Na)+	813.552		61612.8	0.001	0.001	66010	0.001	0.001	50183.5	0.001	0.001	16412.1	0.001	0.001	67615.5	3292.6	104623	0.001	95564.5	0.001	0.001	68851.5
PS 40:04	(M-H)-	839.568	291.3	177668	27928.9	0.001	261665	154489	0.001	0.001	69529.4	33838.6	101703	0.001	0.001	155162	237835	260323	414453	302870	143068	0.001	77680.7
PS 40:05	(M+Na)+	837.552		0.001	0.001	0.001	0.001	101144	112881	0.001	0.001	0.001	0.001	0.001	0.001	0.001	138683	136493	0.001	0.001	0.001	0.001	0.001
PS 40:06	(M+H)+	835.536	290	26734760	5546829	5859416	23220310	13141830	12059940	12264790	3984344	7017485	12923920	272910	579080	20363890	19221890	24118390	25569190	27289500	12880130	2453107	14740460
PS 40:07	(M+H)+	833.521		2125571	564204	352693	1298509	763660	636101	638804	221838	608469	851045	0.001	20880.8	1715170	1122667	1531146	1659092	1730231	796700	265744	1011493
PS 40:08	(M+Na)+	831.505		178096	37841.3	12334.4	220402	124762	110543	98853.1	21144.8	58289.6	91785.9	0.001	0.001	171116	227505	253148	253346	248650	171179	0.001	109029
PS 41:06	(M+H)+	849.552		271466	0.001	13246	165577	69648.3	0.001	49080.3	0.001	0.001	96734.5	0.001	0.001	191658	0.001	149171	158147	194490	0.001	0.001	83031.9
PS 42:06	(M+H)+	863.568		834781	18170.7	61187.5	497162	256023	216680	277126	0.001	169313	318379	11084.2	0.001	467805	309628	525357	714799	779929	0.001	0.001	315338
PS 42:09	(M+Na)+	857.521		7011539	1865554	1118611	5070844	2876643	2569404	2393891	833900	2300484	3331311	76757.5	158154	5886690	4961761	5706070	7067039	6448424	3555224	1117077	3899624
PS 44:07	(M+Na)+	889.583		0.001	0.001	0.001	0.001	0.001	0.001	75288.9	0.001	0.001	148944	0.001	0.001	0.001	0.001	0.001	386778	112281	0.001	98627.6	0.001
Pyrocatechol	(M-H)-	110.037		533310	526919	487360	609893	513082	625868	474666	504652	480469	473477	488138	491616	544429	592641	571082	556559	544800	536251	477274	469810
Pyroglutamate	(M-H)-	129.043		98134.4	93179.1	103531	106105	0.001	123751	0.001	107184	0.001	105186	103333	0.001	0.001	0.001	137652	123528	0.001	116999	0.001	112549
Pyrrole-2-Carboxylate	(M-H)-	111.032		0.001	0.001	67327.8	51879.4	59093.4	0.001	0.001	0.001	0.001	47724.8	0.001	42512.7	0.001	68086.7	43959.6	0.001	0.001	0.001	31490.9	37761.7
Riboflavin	(M+H)+	376.138	189.7	276074	297160	257963	368488	399948	384062	360889	380393	282909	467782	257241	271260	242470	361438	513652	458612	404804	375612	389117	455988
Ribose-5-phosphate	(M+CH3COO)-	230.019		636256	678232	675524	620497	549564	598576	510374	578646	614812	637010	616538	536775	544148	577551	558779	491090	496265	472179	715364	580152
Roxithromycin	(M+H)+	836.525	289.5	315349	0.001	0.001	228939	0.001	36015.2	0.001	0.001	0.001	0.001	0.001	0.001	77245.4	0.001	227606	0.001	262997	0.001	0.001	18271.9
Shikimic Acid	(M+NH4)+	174.053		4641416	5549749	4823355	3859795	4739992	4807268	5010181	6146784	3939160	4639646	6525496	6179352	3558450	3936045	5348882	3844380	5142682	4627798	5241527	4117297
SM 34:01	(M+H)+	702.568	281.2	30185450	19602200	25611890	28467710	20156370	30076210	17579480	12686860	14405020	20546770	8211858	7614634	25146240	34112560	29824770	23484200	28577230	21318280	24781380	21629930
SM 42:01	(M+H)+	814.693		419235	0.001	0.001	130635	0.001	8957.76	0.001	0.001	0.001	0.001	0.001	0.001	0.001	0.001	275687	0.001	49366.5	0.001	0.001	152962
Sorbose	(M-H)-	180.063		174485	165018	302985	165219	362552	0.001	0.001	0.001	224569	0.001	181961	0.001	415423	223916	0.001	0.001	0.001	0.001	253039	0.001
Stearic Acid (18:0)	(M-H)-	284.272	177.1	43373450	31444490	34848050	33306040	28628070	21605770	15159110	11723830	28260640	29883700	4027241	3248041	29493710	34276840	38463350	34967150	39241390	26009890	16610490	20784780
Suberate	(M+NH4)+	174.089		581067	793891	549648	0.001	0.001	0.001	0.001	0.001	1270567	1296693	390076	0.001	595522	0.001	0.001	0.001	0.001	0.001	1103830	1176784
Succinic acid	(M+H)+	118.027		0.001	0.001	650071	633862	623121	658826	0.001	0.001	0.001	610442	0.001	629033	0.001	0.001	146651	0.001	602418	516221	567106	0.001
Sucrose	(M+H)+	342.116		0.001	0.001	20633.1	0.001	0.001	0.001	14762.3	0.001	0.001	0.001	0.001	0.001	0.001	11717.3	0.001	0.001	13744	0.001	0.001	0.001
Sulfisomidine	(M+NH4)+	278.084		1688982	2071350	1930972	1435689	1807117	1647872	2075264	2176715	1653007	1794772	2460315	2259599	1537188	1250089	1562477	1151250	1397292	1693910	2037429	1723139
Taurine	(M-H)-	125.015	118.5	1222320	1205832	1256685	1268260	1197551	1271397	1306932	1227990	1334071	1172808	1387542	1426728	1320047	1280688	1315407	1242349	1364522	1425856	1302337	1223011
Terbutryn	(M+NH4)+	241.136		0.001	353439	286994	0.001	95659.2	199337	0.001	217423	210874	0.001	382022	206128	0.001	0.001	0.001	0.001	0.001	186952	208706	87605.8
TGQIK (Tryptic Peptide)	(M+NH4)+	546.325		87471.6	0.001	42492.5	87071.4	64507.4	112467	29291.8	0.001	0.001	159219	0.001	0.001	51728.7	143279	0.001	0.001	0.001	71787.1	118865	0.001
Thiamine Monophosphate	(M-H)-	344.071		123595	189104	69999.9	65392.8	471220	63958.6	84569	556386	63264.7	333998	682176	171689	0.001	118302	265846	403874	60561	95651.3	212899	163735
Thiopurine-(S)-methylether	(M-H)-	166.031	128	0.001	0.001	0.001	0.001	0.001	0.001	0.001	0.001	3706527	4694466	0.001	0.001	0.001	0.001	0.001	0.001	0.001	0.001	4329707	3032102
Thymidine-5'-monophosphate	(2M+Na)+	322.057		0.001	0.001	345114	289503	0.001	419758	369275	283998	291252	0.001	226983	0.001	300212	355639	0.001	218710	0.001	291256	0.001	0.001
trans-4-Hydroxy-L-proline	(M-H)-	131.058		3160689	3155543	3074488	3140515	3096577	3594353	2757295	2861996	2959102	2766670	3074642	3240167	3161785	3599563	3645584	3300510	3441874	3380559	3085485	3223208
trans-Aconitic Acid	(M-H)-	174.016		96905.2	181221	205636	235568	213953	274636	199814	226679	135109	136545	168439	0.001	163671	0.001	196019	223190	432019	214941	373928	365649
Trehalose-6-phosphate	(M+Na)+	422.082		298020	260850	280330	306016	220421	371720	219068	203772	183417	199998	188681	294504	259391	312227	308113	213217	290802	278748	224379	231991
Trifluoroacetic Acid	(M-H)-	113.993		0.001	3399878	1870656	0.001	1659912	3451404	4600191	1886062	2912673	1846030	0.001	0.001	2133556	1733330	2017507	0.001	1775126	2252523	1665580	2021683
Trigonelline	(M+H)+	137.048		148045600	147894100	157240800	136542700	113238600	168786300	146764800	143480000	150864800	122991800	135248100	99798250	118616000	180665800	182605700	126057400	160338700	157191800	129511400	142402700
Tylosin A	(M+H)+	915.519		204888	16154.3	0.001	51497.1	6683.7	0.001	0.001	0.001	109751	32776.9	0.001	0.001	156495	38411.2	13360.2	0.001	85329	0.001	0.001	12339.1
Uracil-5-carboxylate	(M+CH3COO)-	156.017		246533	240693	237085	231110	235980	233873	264673	283371	374733	358661	261176	248671	239814	256928	250414	205618	250492	233641	380234	337180
Ureidopropionate	(M+H)+	132.054		0.001	0.001	0.001	643192	658798	683873	532880	593743	0.001	340720	0.001	0.001	0.001	556868	664326	537983	566314	547068	291398	0.001
Uric Acid	(M-H)-	168.028	126.2	2672925	2490675	2927085	2829022	2535535	3133488	2238144	2325292	2324213	2415507	2253319	2491017	2291358	2928555	2788455	2284293	2466341	2381092	2553972	2568710
Uridine	(M-H)-	244.07		701029	643989	688616	553640	670672	595925	460498	663453	324582	507247	605238	450636	448491	564050	532201	474798	315989	314687	421124	407646
Uridine Diphosphate Glucose	(M-H)-	566.055	207.3	4980058	4677436	5012095	5354910	5030981	5310958	4668418	5175773	4989030	5238251	4483335	4873160	4736232	5246990	5396618	5354361	4643836	5089279	5112056	4907232
Uridine Diphosphate Glucuronic Acid	(M-H)-	580.034	211.9	656267	784410	734866	777286	647293	965957	687610	722052	690354	643098	630870	755923	694858	750384	786688	547109	565886	763360	678187	649438
Uridine Diphosphate-N-acetylgalactosamine	(M-H)-	607.082	223.9	2691594	2572839	2658563	2893006	2786754	3150440	2590423	2680685	2618521	2673943	2201843	2205086	2381250	2748296	2623220	2427030	2344570	2415874	2428911	2423484
Uridine Diphosphate-N-acetylglucosamine	(M+NH4)+	607.082		154896	199130	172190	118198	115475	147152	112896	111323	50954.3	75062	153240	207549	157993	142865	187725	139091	140578	170512	118191	110890
Uridine Diphosphogalactose	(M-H)-	566.055		118245	91006.9	105062	102870	98149.1	102679	64398.8	72271.3	120712	97934.2	44070	111568	116392	15296.2	110617	97626.3	85382.9	121463	91456.4	88980.4
Uridine-5'-diphosphate	(M-H)-	404.002	172.9	829697	968738	1013262	899017	974867	1016938	1066875	1193484	934271	1073659	860868	834824	743972	1087141	925550	850771	998542	876478	1045369	900831
Uridine-5'-triphosphate	(M-H)-	483.969	180.1	3592495	3178906	3210899	4859395	3662634	5121700	3557573	3497540	3800866	3248309	2731666	3420956	4274732	4005138	4755624	3906717	4308407	4544157	3144949	3297725
Vanylglycol	(M+NH4)+	184.074		0.001	0.001	0.001	48705.3	0.001	51856.6	0.001	0.001	0.001	0.001	0.001	0.001	0.001	42696.5	48857	0.001	0.001	44000.7	0.001	29034.5
WIR (Tryptic Peptide)	(M+NH4)+	473.275		20633.4	0.001	0.001	16406.4	24798.6	0.001	0.001	0.001	0.001	18187.2	0.001	0.001	10600	0.001	0.001	0.001	21791.2	0.001	0.001	0.001
5,6-dihydroxyindole-2-carboxylic acid	(M+H)+	193.037		269810	211944	257312	295683	295714	271954	201974	208420	178828	182878	263436	274336	251244	251207	287567	183648	220993	225548	200519	201996
